# Supplementary material for: Biomechanical Analysis of Truncated Cone Implants for Maxillary Sinus Lift: An In Vitro Study on Polyurethane Laminas
Source: Bioengineering (Basel). 2025 Jan 9;12(1):53. doi: 10.3390/bioengineering12010053 (PMC11761941; doi:10.3390/bioengineering12010053)
Supplement: Supplementary file 1 [file bioengineering-12-00053-s001.zip]

Archive with 5 entries (4 files):
- bioengineering-3339595-supplementary/
- bioengineering-3339595-supplementary/Supplementary file S1.pdf
- bioengineering-3339595-supplementary/Supplementary file S2.pdf
- bioengineering-3339595-supplementary/Supplementary file S3.pdf
- bioengineering-3339595-supplementary/Supplementary file S4.pdf
